# Supplementary material for: Comparison and combination of gamified neurofeedback training and general behavioral training
Source: PLoS One. 2022 Dec 2;17(12):e0278762. doi: 10.1371/journal.pone.0278762 (PMC9718413; doi:10.1371/journal.pone.0278762)
Supplement: S1 Data — (XLSX) [file pone.0278762.s001.xlsx]

## Sheet: table1,2,3,4&figure5
Proportion of correct responses	day	group	Participant	total number of trials	number of correct responses
0.4896	pre	control	1	96	47
0.46875	pre	control	2	96	45
0.46875	pre	control	3	96	45
0.5	pre	control	4	96	48
0.5521	pre	control	5	96	53
0.5208	pre	control	6	96	50
0.5833	pre	control	7	96	56
0.5	pre	control	8	96	48
0.4271	day1	control	1	96	41
0.5	day1	control	2	96	48
0.5208	day1	control	3	96	50
0.4896	day1	control	4	96	47
0.5729	day1	control	5	96	55
0.5208	day1	control	6	96	50
0.7083	day1	control	7	96	68
0.5	day1	control	8	96	48
0.625	day2	control	1	96	60
0.4792	day2	control	2	96	46
0.5208	day2	control	3	96	50
0.5208	day2	control	4	96	50
0.7083	day2	control	5	96	68
0.6771	day2	control	6	96	65
0.6979	day2	control	7	96	67
0.4896	day2	control	8	96	47
0.5625	day3	control	1	96	54
0.4583	day3	control	2	96	44
0.53125	day3	control	3	96	51
0.4167	day3	control	4	96	40
0.7396	day3	control	5	96	71
0.6354	day3	control	6	96	61
0.7396	day3	control	7	96	71
0.5	day3	control	8	96	48
0.4792	pre	BT	1	96	46
0.4792	pre	BT	2	96	46
0.3646	pre	BT	3	96	35
0.4896	pre	BT	4	96	47
0.65625	pre	BT	5	96	63
0.5625	pre	BT	6	96	54
0.5104	pre	BT	7	96	49
0.6979	pre	BT	8	96	67
0.5	day1	BT	1	96	48
0.5	day1	BT	2	96	48
0.5	day1	BT	3	96	48
0.4792	day1	BT	4	96	46
0.90625	day1	BT	5	96	87
0.6042	day1	BT	6	96	58
0.4479	day1	BT	7	96	43
0.71875	day1	BT	8	96	69
0.65625	day2	BT	1	96	63
0.6458	day2	BT	2	96	62
0.78125	day2	BT	3	96	75
0.6042	day2	BT	4	96	58
0.9479	day2	BT	5	96	91
0.6354	day2	BT	6	96	61
0.4792	day2	BT	7	96	46
0.6146	day2	BT	8	96	59
0.6979	day3	BT	1	96	67
0.6458	day3	BT	2	96	62
0.65625	day3	BT	3	96	63
0.5729	day3	BT	4	96	55
0.9896	day3	BT	5	96	95
0.59375	day3	BT	6	96	57
0.4583	day3	BT	7	96	44
0.4896	day3	BT	8	96	47
0.4583	pre	NT	1	96	44
0.5	pre	NT	2	96	48
0.4792	pre	NT	3	96	46
0.625	pre	NT	4	96	60
0.6146	pre	NT	5	96	59
0.6042	pre	NT	6	96	58
0.5104	pre	NT	7	96	49
0.3854	pre	NT	8	96	37
0.4583	day1	NT	1	96	44
0.5	day1	NT	2	96	48
0.6146	day1	NT	3	96	59
0.8333	day1	NT	4	96	80
0.6771	day1	NT	5	96	65
0.4792	day1	NT	6	96	46
0.53125	day1	NT	7	96	51
0.6354	day1	NT	8	96	61
0.8958	day2	NT	1	96	86
0.6146	day2	NT	2	96	59
0.5625	day2	NT	3	96	54
0.8125	day2	NT	4	96	78
0.625	day2	NT	5	96	60
0.5833	day2	NT	6	96	56
0.5104	day2	NT	7	96	49
0.6771	day2	NT	8	96	65
0.8542	day3	NT	1	96	82
0.5104	day3	NT	2	96	49
0.625	day3	NT	3	96	60
0.7917	day3	NT	4	96	76
0.5729	day3	NT	5	96	55
0.6458	day3	NT	6	96	62
0.5521	day3	NT	7	96	53
0.6771	day3	NT	8	96	65
0.5	pre	NTBT	1	96	48
0.34375	pre	NTBT	2	96	33
0.5729	pre	NTBT	3	96	55
0.5	pre	NTBT	4	96	48
0.53125	pre	NTBT	5	96	51
0.8021	pre	NTBT	6	96	77
0.5104	pre	NTBT	7	96	49
0.4167	pre	NTBT	8	96	40
0.5	day1	NTBT	1	96	48
0.8958	day1	NTBT	2	96	86
0.9167	day1	NTBT	3	96	88
0.8646	day1	NTBT	4	96	83
0.5833	day1	NTBT	5	96	56
0.8021	day1	NTBT	6	96	77
0.9167	day1	NTBT	7	96	88
0.5625	day1	NTBT	8	96	54
0.5833	day2	NTBT	1	96	56
0.9271	day2	NTBT	2	96	89
1	day2	NTBT	3	96	96
0.71875	day2	NTBT	4	96	69
0.59375	day2	NTBT	5	96	57
0.8958	day2	NTBT	6	96	86
0.5833	day2	NTBT	7	96	56
0.59375	day2	NTBT	8	96	57
0.4166	day3	NTBT	1	96	40
1	day3	NTBT	2	96	96
1	day3	NTBT	3	96	96
0.8333	day3	NTBT	4	96	80
0.4792	day3	NTBT	5	96	46
0.96875	day3	NTBT	6	96	93
0.78125	day3	NTBT	7	96	75
0.6146	day3	NTBT	8	96	59

## Sheet: figure6
normalized average MMN amplitudes	Training stage	Group	Participant
0.580417	day1	control	1
0.790669	day1	control	2
0.549802	day1	control	3
0.400575	day1	control	4
0.554246	day1	control	5
1.39101	day1	control	6
0.469059	day1	control	7
0.755143	day1	control	8
0.854264	day2	control	1
0.811421	day2	control	2
0.570279	day2	control	3
0.339946	day2	control	4
0.353902	day2	control	5
1.39117	day2	control	6
0.514639	day2	control	7
0.814155	day2	control	8
0.608949	day3	control	1
0.871668	day3	control	2
0.66158	day3	control	3
0.349015	day3	control	4
0.546459	day3	control	5
1.23055	day3	control	6
0.444864	day3	control	7
0.743172	day3	control	8
0.704111	day1	BT	1
1.09429	day1	BT	2
0.925271	day1	BT	3
0.65784	day1	BT	4
0.635488	day1	BT	5
0.6559	day1	BT	6
0.25266	day1	BT	7
0.595364	day2	BT	1
1.24546	day2	BT	2
0.80075	day2	BT	3
0.536801	day2	BT	4
0.628872	day2	BT	5
0.787	day2	BT	6
0.281874	day2	BT	7
0.685974	day3	BT	1
0.848641	day3	BT	2
0.958362	day3	BT	3
0.549051	day3	BT	4
0.559936	day3	BT	5
0.648328	day3	BT	6
0.360547	day3	BT	7
1.12942	day1	NT	1
0.328239	day1	NT	2
0.452277	day1	NT	3
0.833581	day1	NT	4
0.608005	day1	NT	5
0.551007	day1	NT	6
0.606911	day1	NT	7
1.02558	day1	NT	8
1.18082	day2	NT	1
0.566207	day2	NT	2
0.555629	day2	NT	3
0.735683	day2	NT	4
0.602726	day2	NT	5
0.609172	day2	NT	6
0.751088	day2	NT	7
1.15086	day2	NT	8
1.15438	day3	NT	1
0.373707	day3	NT	2
0.438573	day3	NT	3
1.05485	day3	NT	4
0.553969	day3	NT	5
0.621733	day3	NT	6
0.819463	day3	NT	7
1.21165	day3	NT	8
0.746368	day1	NTBT	1
0.471072	day1	NTBT	2
0.843213	day1	NTBT	3
0.609486	day1	NTBT	4
0.570623	day1	NTBT	5
1.09058	day1	NTBT	6
0.533815	day1	NTBT	7
0.607066	day1	NTBT	8
0.78634	day2	NTBT	1
0.469928	day2	NTBT	2
0.941806	day2	NTBT	3
0.536838	day2	NTBT	4
0.707299	day2	NTBT	5
1.12275	day2	NTBT	6
0.581264	day2	NTBT	7
0.749886	day2	NTBT	8
0.83837	day3	NTBT	1
0.456922	day3	NTBT	2
1.04195	day3	NTBT	3
0.701354	day3	NTBT	4
0.658818	day3	NTBT	5
1.18487	day3	NTBT	6
1.12772	day3	NTBT	7
0.684809	day3	NTBT	8
